# Supplementary material for: Oxidative Chemical Stressors Alter the Physiological State of the Nasal Olfactory Mucosa of Atlantic Salmon
Source: Antioxidants (Basel). 2020 Nov 18;9(11):1144. doi: 10.3390/antiox9111144 (PMC7698894; doi:10.3390/antiox9111144)
Supplement: Supplementary file 1 [file antioxidants-09-01144-s001.zip]

Archive with 2 entries (2 files):
- Lazado et al. Oxidant-Olfactory 2020 Supplementary File 1.pdf
- Lazado et al. Oxidant-Olfactory 2020 Supplementary File 2.pdf
